# Supplementary material for: Transient Waterlogging Events Impair Shoot and Root Physiology and Reduce Grain Yield of Durum Wheat Cultivars
Source: Plants (Basel). 2021 Nov 1;10(11):2357. doi: 10.3390/plants10112357 (PMC8625979; doi:10.3390/plants10112357)
Supplement: Supplementary file 1 [file plants-10-02357-s001.zip]

Archive with 1 entries (1 files):
- plants-1379428-supplementary.pdf
